# Supplementary material for: Practical Synthesis of 7-Bromo-4-chloro-1H-indazol-3-amine: An Important Intermediate to Lenacapavir
Source: Molecules. 2024 Jun 7;29(12):2705. doi: 10.3390/molecules29122705 (PMC11206596; doi:10.3390/molecules29122705)
Supplement: Supplementary file 1 [file molecules-29-02705-s001.zip]

Archive with 1 entries (1 files):
- molecules-3016980-supplementary.pdf
